# Supplementary material for: Dysregulated heparan sulfate proteoglycan metabolism promotes Ewing sarcoma tumor growth
Source: eLife. 2022 Mar 14;11:e69734. doi: 10.7554/eLife.69734 (PMC8942468; doi:10.7554/eLife.69734)
Supplement: Source data 1. [file elife-69734-data1.zip]

Archive with 106 entries (103 files):
- Vasileva_Source Data/
- Vasileva_Source Data/Figure 2-source data 2.tif
- __MACOSX/
- __MACOSX/Vasileva_Source Data/
- __MACOSX/Vasileva_Source Data/._Figure 2-source data 2.tif
- Vasileva_Source Data/Figure 2-source data 5
- __MACOSX/Vasileva_Source Data/._Figure 2-source data 5
- Vasileva_Source Data/Figure 2-source data 1.tif
- __MACOSX/Vasileva_Source Data/._Figure 2-source data 1.tif
- Vasileva_Source Data/Figure 3-source data 3.tif
- __MACOSX/Vasileva_Source Data/._Figure 3-source data 3.tif
- Vasileva_Source Data/Figure 2-source data 5.tif
- __MACOSX/Vasileva_Source Data/._Figure 2-source data 5.tif
- Vasileva_Source Data/Figure 2-source data 7.tif
- __MACOSX/Vasileva_Source Data/._Figure 2-source data 7.tif
- Vasileva_Source Data/Figure 3-source data 1.tif
- __MACOSX/Vasileva_Source Data/._Figure 3-source data 1.tif
- Vasileva_Source Data/Figure 2-source data 6.tif
- __MACOSX/Vasileva_Source Data/._Figure 2-source data 6.tif
- Vasileva_Source Data/Figure 7-figure supplement 1-source data 1.jpeg
- __MACOSX/Vasileva_Source Data/._Figure 7-figure supplement 1-source data 1.jpeg
- Vasileva_Source Data/Figure 4-source data 1
- __MACOSX/Vasileva_Source Data/._Figure 4-source data 1
- Vasileva_Source Data/Figure 6-source data 1.jpg
- __MACOSX/Vasileva_Source Data/._Figure 6-source data 1.jpg
- Vasileva_Source Data/Figure 4-source data 6.tif
- __MACOSX/Vasileva_Source Data/._Figure 4-source data 6.tif
- Vasileva_Source Data/Figure 2-source data 4.jpg
- __MACOSX/Vasileva_Source Data/._Figure 2-source data 4.jpg
- Vasileva_Source Data/Figure 4-source data 4.tif
- __MACOSX/Vasileva_Source Data/._Figure 4-source data 4.tif
- Vasileva_Source Data/Figure 7-figure supplement 1-source data 6.jpeg
- __MACOSX/Vasileva_Source Data/._Figure 7-figure supplement 1-source data 6.jpeg
- Vasileva_Source Data/Figure 6-source data 3.jpg
- __MACOSX/Vasileva_Source Data/._Figure 6-source data 3.jpg
- Vasileva_Source Data/Figure 6-source data 2.jpg
- __MACOSX/Vasileva_Source Data/._Figure 6-source data 2.jpg
- Vasileva_Source Data/Figure 4-source data 5.tif
- __MACOSX/Vasileva_Source Data/._Figure 4-source data 5.tif
- Vasileva_Source Data/Figure 3-source data 1.jpg
- __MACOSX/Vasileva_Source Data/._Figure 3-source data 1.jpg
- Vasileva_Source Data/Figure 4-source data 1.tif
- __MACOSX/Vasileva_Source Data/._Figure 4-source data 1.tif
- Vasileva_Source Data/Figure 2-source data 3.jpg
- __MACOSX/Vasileva_Source Data/._Figure 2-source data 3.jpg
- Vasileva_Source Data/Figure 6-source data 6.jpg
- __MACOSX/Vasileva_Source Data/._Figure 6-source data 6.jpg
- Vasileva_Source Data/Figure 6-source data 7.jpg
- __MACOSX/Vasileva_Source Data/._Figure 6-source data 7.jpg
- Vasileva_Source Data/Figure 7-figure supplement 1-source data 7.jpeg
- __MACOSX/Vasileva_Source Data/._Figure 7-figure supplement 1-source data 7.jpeg
- Vasileva_Source Data/Figure 3-source data 4.jpg
- __MACOSX/Vasileva_Source Data/._Figure 3-source data 4.jpg
- Vasileva_Source Data/Figure 3-source data 1
- __MACOSX/Vasileva_Source Data/._Figure 3-source data 1
- Vasileva_Source Data/Figure 1-figure supplement 2-source data 1
- __MACOSX/Vasileva_Source Data/._Figure 1-figure supplement 2-source data 1
- Vasileva_Source Data/Figure 4-source data 2.tif
- __MACOSX/Vasileva_Source Data/._Figure 4-source data 2.tif
- Vasileva_Source Data/Figure 6-source data 5.jpg
- __MACOSX/Vasileva_Source Data/._Figure 6-source data 5.jpg
- Vasileva_Source Data/Figure 6-source data 4.jpg
- __MACOSX/Vasileva_Source Data/._Figure 6-source data 4.jpg
- Vasileva_Source Data/Figure 4-source data 3.tif
- __MACOSX/Vasileva_Source Data/._Figure 4-source data 3.tif
- Vasileva_Source Data/Figure 6-source data 9.jpg
- __MACOSX/Vasileva_Source Data/._Figure 6-source data 9.jpg
- Vasileva_Source Data/Figure 1-figure supplement 2-source data 3.jpg
- __MACOSX/Vasileva_Source Data/._Figure 1-figure supplement 2-source data 3.jpg
- Vasileva_Source Data/Figure 1-figure supplement 2-source data 2.jpg
- __MACOSX/Vasileva_Source Data/._Figure 1-figure supplement 2-source data 2.jpg
- Vasileva_Source Data/Figure 6-source data 8.jpg
- __MACOSX/Vasileva_Source Data/._Figure 6-source data 8.jpg
- Vasileva_Source Data/Figure 2-source data 7
- __MACOSX/Vasileva_Source Data/._Figure 2-source data 7
- Vasileva_Source Data/Figure 7-figure supplement 1-source data 8.jpeg
- __MACOSX/Vasileva_Source Data/._Figure 7-figure supplement 1-source data 8.jpeg
- Vasileva_Source Data/Figure 7-figure supplement 1-source data 4.jpeg
- __MACOSX/Vasileva_Source Data/._Figure 7-figure supplement 1-source data 4.jpeg
- Vasileva_Source Data/Figure 2-source data 1
- __MACOSX/Vasileva_Source Data/._Figure 2-source data 1
- Vasileva_Source Data/Figure 6-source data 12.jpg
- __MACOSX/Vasileva_Source Data/._Figure 6-source data 12.jpg
- Vasileva_Source Data/Figure 7-figure supplement 1-source data 5.jpeg
- __MACOSX/Vasileva_Source Data/._Figure 7-figure supplement 1-source data 5.jpeg
- Vasileva_Source Data/Figure 1-figure supplement 2-source data 4.jpg
- __MACOSX/Vasileva_Source Data/._Figure 1-figure supplement 2-source data 4.jpg
- Vasileva_Source Data/Figure 6-source data 11.jpg
- __MACOSX/Vasileva_Source Data/._Figure 6-source data 11.jpg
- Vasileva_Source Data/Figure 6-source data 10.jpg
- __MACOSX/Vasileva_Source Data/._Figure 6-source data 10.jpg
- Vasileva_Source Data/Figure 4-source data 5
- __MACOSX/Vasileva_Source Data/._Figure 4-source data 5
- Vasileva_Source Data/Figure 7-figure supplement 1-source data 2.jpeg
- __MACOSX/Vasileva_Source Data/._Figure 7-figure supplement 1-source data 2.jpeg
- Vasileva_Source Data/Figure 4-source data 3
- __MACOSX/Vasileva_Source Data/._Figure 4-source data 3
- Vasileva_Source Data/Figure 2-source data 8.tif
- __MACOSX/Vasileva_Source Data/._Figure 2-source data 8.tif
- Vasileva_Source Data/Figure 3-source data 3
- __MACOSX/Vasileva_Source Data/._Figure 3-source data 3
- Vasileva_Source Data/Figure 1-figure supplement 2-source data 1.tif
- __MACOSX/Vasileva_Source Data/._Figure 1-figure supplement 2-source data 1.tif
- Vasileva_Source Data/Figure 7-figure supplement 1-source data 3.jpeg
- __MACOSX/Vasileva_Source Data/._Figure 7-figure supplement 1-source data 3.jpeg
- __MACOSX/._Vasileva_Source Data
